# Supplementary material for: Strategies for Generating Footsteps of Biped Robots in Narrow Sight
Source: Sensors (Basel). 2022 May 18;22(10):3817. doi: 10.3390/s22103817 (PMC9143256; doi:10.3390/s22103817)
Supplement: Supplementary file 1 [file sensors-22-03817-s001.zip]

Archive with 1 entries (1 files):
- sensors-1658807-supplementary.mp4
